# Supplementary material for: Automated Prognosis Marker Assessment in Breast Cancers Using BLEACH&STAIN Multiplexed Immunohistochemistry
Source: Biomedicines. 2023 Nov 29;11(12):3175. doi: 10.3390/biomedicines11123175 (PMC10741079; doi:10.3390/biomedicines11123175)
Supplement: Supplementary file 1 [file biomedicines-11-03175-s001.zip]

Archive with 1 entries (1 files):
- biomedicines-2703957-supplementary.pdf
